# Supplementary material for: Polymer-Doped SnO2 as an Electron Transport Layer for Highly Efficient and Stable Perovskite Solar Cells
Source: Polymers (Basel). 2024 Jan 9;16(2):199. doi: 10.3390/polym16020199 (PMC10819156; doi:10.3390/polym16020199)
Supplement: Supplementary file 1 [file polymers-16-00199-s001.zip]

Archive with 1 entries (1 files):
- polymers-2803385-supplementary.pdf
